# Supplementary material for: Unveiling the Intricacies: Exploring Stepwise Initiation of Peritoneal Dialysis in a Single-Center Setting
Source: Medicina (Kaunas). 2024 Oct 21;60(10):1723. doi: 10.3390/medicina60101723 (PMC11509374; doi:10.3390/medicina60101723)
Supplement: Supplementary file 1 [file medicina-60-01723-s001.zip]

Archive with 1 entries (1 files):
- medicina-3213173-supplementary.pdf
